# Supplementary material for: Risk Factors for Problematic Drinking in One’s Thirties and Forties: A Longitudinal Analysis of the 1970 British Cohort Study
Source: Int J Environ Res Public Health. 2022 Aug 26;19(17):10664. doi: 10.3390/ijerph191710664 (PMC9518189; doi:10.3390/ijerph191710664)
Supplement: Supplementary file 1 [file ijerph-19-10664-s001.zip]

Archive with 1 entries (1 files):
- ijerph-1854033-supplementary.pdf
